# Supplementary material for: Tubastatin ameliorates pulmonary fibrosis by targeting the TGFβ-PI3K-Akt pathway
Source: PLoS One. 2017 Oct 18;12(10):e0186615. doi: 10.1371/journal.pone.0186615 (PMC5646855; doi:10.1371/journal.pone.0186615)
Supplement: S1 Table — (XLSX) [file pone.0186615.s001.xlsx]

## Sheet: US Samples
Diagnosis	Gender	Age	Cigarette smoking	Pack-years	Years not smoking cigarettes	Race	FVC Pre-Bronchodilator (% predicted)	DLCO (% predicted)
Control	Female	88	Unknown			White (Caucasian)	104	66
Control	Male	44	Ever (>100)	15	9	White (Caucasian)	97	116
Control	Male	79	Unknown			White (Caucasian)	90	110
Control	Female	61	Ever (>100)	50	0	White (Caucasian)	80	34
Control	Female	81	Never			White (Caucasian)	100
Control	Male	82	Never			White (Caucasian)	77	75
Control	Male	69	Unknown			White (Caucasian)	96
Control	Male	77	Unknown			White (Caucasian)	88	83
Control	Female	81	Ever (>100)	25	39	White (Caucasian)	107	66
Control	Male	79	Ever (>100)	23	28	White (Caucasian)	103	108
IPF	Female	61	Ever (>100)	4	29	White (Caucasian)	60	41
IPF	Male	55	Never			White (Caucasian)	51
IPF	Male	66	Unknown			White (Caucasian)	51
IPF	Female	65	Never			White (Caucasian)	50	27
IPF	Male	55	Ever (>100)	18	18	White (Caucasian)	67	25
IPF	Male	59	Ever (>100)	18	22	White (Caucasian)	66	52
IPF	Male	53	Ever (>100)	8	13	White (Caucasian)	64
IPF	Male	60	Unknown			White (Caucasian)	53	20
IPF	Male	62	Ever (>100)	2	0	African-American	69	28
IPF	Male	53	Ever (>100)	33	6	White (Caucasian)	53	22
IPF	Female	62	Never			White (Caucasian)	43	30
IPF	Male	55	Ever (>100)	25	13	White (Caucasian)	44	16
IPF	Male	54	Never			White (Caucasian)	39	25
IPF	Male	37	Unknown			White (Caucasian)	26	23
IPF	Female	50	Ever (>100)	5	33	White (Caucasian)	44	35
IPF	Male	61	Never			White (Caucasian)	24	18
IPF	Male	42	Never			African-American	32
IPF	Male	62	Never			Hispanic	45	23
IPF	Male	51	Ever (>100)	20	0	White (Caucasian)	34	29
IPF	Female	50	Never			African-American	40	9

## Sheet: European Samples
Diagnosis	Gender	Age	Cigarette smoking	Pack-years	Years not smoking cigarettes	Race	FVC Pre-Bronchodilator (% predicted)	DLCO (% predicted)	Lung tissue used for immunoblots (Fig. 1C)	Isolated fibroblasts used for qRT-PCR (Fig. 1D)	Isolated fibroblasts used for immunoblots (Fig. 1E)	Note
Control	Male	53	Unknown	Unknown		White (Caucasian)	Unknown	Unknown	x			Lung transplant donor lung
Control	Male	61	Unknown	Unknown		White (Caucasian)	Unknown	Unknown	x	x		Lung transplant donor lung
Control	Male	58	Unknown	Unknown		White (Caucasian)	Unknown	Unknown	x	x		Lung transplant donor lung
Control	Male	53	Unknown	Unknown		White (Caucasian)	Unknown	Unknown	x	x		Lung transplant donor lung
Control	Female	72	Unknown	Unknown		White (Caucasian)	Unknown	Unknown			x	Lung tissue from pathologically normal tissue taken from surgical lobectomy of lung cancer patients (obtained from surgery in Giessen)
Control	Female	50	Unknown	Unknown		White (Caucasian)	Unknown	Unknown		x	x	Lung transplant donor lung
Control	Female	49	Unknown	Unknown		White (Caucasian)	Unknown	Unknown		x	x	Lung transplant donor lung
Control	Female	41	Ever	Unknown		White (Caucasian)	Unknown	Unknown		x	x	Lung transplant donor lung
IPF	Male	55	Ever	Unknown		White (Caucasian)	45	Unknown	x	x		Explanted lung, lung transplant recipient
IPF	Male	54	Ex-smoker	Unknown	7	White (Caucasian)	57	Unknown	x	x		Explanted lung, lung transplant recipient
IPF	Male	60	Never			White (Caucasian)	40	18	x	x		Explanted lung, lung transplant recipient
IPF	Male	59	Ex-smoker	40	5	White (Caucasian)	71	Unknown	x	x		Explanted lung, lung transplant recipient
IPF	Male	54	Never	Unknown		White (Caucasian)	42	Unknown		x	x	Explanted lung, lung transplant recipient
IPF	Female	44	Never	Unknown		White (Caucasian)	52	14		x	x	Explanted lung, lung transplant recipient
IPF	Female	55	Never	Unknown		White (Caucasian)	42	Unknown		x	x	Explanted lung, lung transplant recipient
IPF	Female	54	Ex-smoker	Unknown	5	White (Caucasian)	64	53		x	x	Explanted lung, lung transplant recipient
IPF	Female	54	Never	Unknown		White (Caucasian)	26	Unknown			x	Explanted lung, lung transplant recipient
